# Supplementary material for: First Description of Non-Enzymatic Radical-Generating Mechanisms Adopted by Fomitiporia mediterranea: An Unexplored Pathway of the White Rot Agent of the Esca Complex of Diseases
Source: J Fungi (Basel). 2023 Apr 21;9(4):498. doi: 10.3390/jof9040498 (PMC10143301; doi:10.3390/jof9040498)
Supplement: Supplementary file 1 [file jof-09-00498-s001.zip]

Archive with 2 entries (2 files):
- Table S1_revised.pdf
- Table S2_revised.pdf
